# Supplementary material for: Child psychiatry: A scientometric analysis 1980-2016
Source: F1000Res. 2017 Aug 1;6:1293. [Version 1] doi: 10.12688/f1000research.12069.1 (PMC5585878; doi:10.12688/f1000research.12069.1)
Supplement: Source data utilized in this study, compiled into text documents — The data is also accessible via the Clarivate analytics Web of Science Core database. [file f1000research-6-13058-s0000.tgz]

Archive with 1 entries (1 files):
- c73a8d04-9b64-4a1b-ac9d-4182a4ce02a1_Scientometrics_data-F1000.zip
